# Supplementary material for: Interpreting molecular similarity between patients as a determinant of disease comorbidity relationships
Source: Nat Commun. 2020 Jun 5;11:2854. doi: 10.1038/s41467-020-16540-x (PMC7275044; doi:10.1038/s41467-020-16540-x)
Supplement: Supplementary file 3 — Supplementary Data 1 [file 41467_2020_16540_MOESM3_ESM.xlsx]

## Sheet: S2 Table
Interactions	Nº
Neoplasms <--> Neoplasms	168
Diseases of the blood and blood-forming organs <--> Neoplasms	65
Neoplasms <--> Diseases of the blood and blood-forming organs	65
Infectious and parasitic diseases <--> Neoplasms	56
Neoplasms <--> Infectious and parasitic diseases	56
Endocrine, nutritional and metabolic diseases, and immunity disorders <--> Neoplasms	51
Neoplasms <--> Endocrine, nutritional and metabolic diseases, and immunity disorders	51
Diseases of the digestive system <--> Neoplasms	50
Neoplasms <--> Diseases of the digestive system	50
Diseases of the skin and subcutaneous tissue <--> Diseases of the skin and subcutaneous tissue	42
Diseases of the skin and subcutaneous tissue <--> Neoplasms	40
Neoplasms <--> Diseases of the skin and subcutaneous tissue	40
Diseases of the genitourinary system <--> Neoplasms	36
Neoplasms <--> Diseases of the genitourinary system	36
Diseases of the respiratory system <--> Neoplasms	34
Infectious and parasitic diseases <--> Infectious and parasitic diseases	34
Neoplasms <--> Diseases of the respiratory system	34
Diseases of the nervous system and sense organs <--> Diseases of the nervous system and sense organs	32
Diseases of the nervous system and sense organs <--> Infectious and parasitic diseases	32
Infectious and parasitic diseases <--> Diseases of the nervous system and sense organs	32
Diseases of the circulatory system <--> Diseases of the circulatory system	30
Diseases of the nervous system and sense organs <--> Diseases of the skin and subcutaneous tissue	29
Diseases of the skin and subcutaneous tissue <--> Diseases of the nervous system and sense organs	29
Diseases of the respiratory system <--> Diseases of the skin and subcutaneous tissue	28
Diseases of the skin and subcutaneous tissue <--> Diseases of the respiratory system	28
Diseases of the blood and blood-forming organs <--> Infectious and parasitic diseases	27
Diseases of the circulatory system <--> Diseases of the skin and subcutaneous tissue	27
Diseases of the digestive system <--> Infectious and parasitic diseases	27
Diseases of the skin and subcutaneous tissue <--> Diseases of the circulatory system	27
Infectious and parasitic diseases <--> Diseases of the blood and blood-forming organs	27
Infectious and parasitic diseases <--> Diseases of the digestive system	27
Diseases of the musculoskeletal system and connective tissue <--> Diseases of the skin and subcutaneous tissue	26
Diseases of the skin and subcutaneous tissue <--> Diseases of the musculoskeletal system and connective tissue	26
Diseases of the digestive system <--> Diseases of the skin and subcutaneous tissue	25
Diseases of the respiratory system <--> Infectious and parasitic diseases	25
Diseases of the skin and subcutaneous tissue <--> Diseases of the digestive system	25
Endocrine, nutritional and metabolic diseases, and immunity disorders <--> Infectious and parasitic diseases	25
Infectious and parasitic diseases <--> Diseases of the respiratory system	25
Infectious and parasitic diseases <--> Endocrine, nutritional and metabolic diseases, and immunity disorders	25
Diseases of the blood and blood-forming organs <--> Diseases of the skin and subcutaneous tissue	24
Diseases of the circulatory system <--> Endocrine, nutritional and metabolic diseases, and immunity disorders	24
Diseases of the skin and subcutaneous tissue <--> Diseases of the blood and blood-forming organs	24
Endocrine, nutritional and metabolic diseases, and immunity disorders <--> Diseases of the circulatory system	24
Diseases of the skin and subcutaneous tissue <--> Infectious and parasitic diseases	23
Infectious and parasitic diseases <--> Diseases of the skin and subcutaneous tissue	23
Diseases of the circulatory system <--> Diseases of the respiratory system	22
Diseases of the nervous system and sense organs <--> Endocrine, nutritional and metabolic diseases, and immunity disorders	22
Diseases of the respiratory system <--> Diseases of the circulatory system	22
Diseases of the respiratory system <--> Endocrine, nutritional and metabolic diseases, and immunity disorders	22
Diseases of the skin and subcutaneous tissue <--> Mental disorders	22
Endocrine, nutritional and metabolic diseases, and immunity disorders <--> Diseases of the nervous system and sense organs	22
Endocrine, nutritional and metabolic diseases, and immunity disorders <--> Diseases of the respiratory system	22
Mental disorders <--> Diseases of the skin and subcutaneous tissue	22
Diseases of the circulatory system <--> Infectious and parasitic diseases	21
Infectious and parasitic diseases <--> Diseases of the circulatory system	21
Diseases of the blood and blood-forming organs <--> Diseases of the circulatory system	20
Diseases of the blood and blood-forming organs <--> Diseases of the digestive system	20
Diseases of the circulatory system <--> Diseases of the blood and blood-forming organs	20
Diseases of the digestive system <--> Diseases of the blood and blood-forming organs	20
Diseases of the digestive system <--> Diseases of the digestive system	20
Diseases of the musculoskeletal system and connective tissue <--> Diseases of the nervous system and sense organs	20
Diseases of the nervous system and sense organs <--> Diseases of the musculoskeletal system and connective tissue	20
Diseases of the respiratory system <--> Diseases of the respiratory system	20
Diseases of the skin and subcutaneous tissue <--> Endocrine, nutritional and metabolic diseases, and immunity disorders	20
Endocrine, nutritional and metabolic diseases, and immunity disorders <--> Diseases of the skin and subcutaneous tissue	20
Diseases of the digestive system <--> Endocrine, nutritional and metabolic diseases, and immunity disorders	19
Diseases of the musculoskeletal system and connective tissue <--> Endocrine, nutritional and metabolic diseases, and immunity disorders	19
Endocrine, nutritional and metabolic diseases, and immunity disorders <--> Diseases of the digestive system	19
Endocrine, nutritional and metabolic diseases, and immunity disorders <--> Diseases of the musculoskeletal system and connective tissue	19
Diseases of the blood and blood-forming organs <--> Endocrine, nutritional and metabolic diseases, and immunity disorders	18
Diseases of the digestive system <--> Diseases of the respiratory system	18
Diseases of the musculoskeletal system and connective tissue <--> Diseases of the respiratory system	18
Diseases of the musculoskeletal system and connective tissue <--> Infectious and parasitic diseases	18
Diseases of the respiratory system <--> Diseases of the digestive system	18
Diseases of the respiratory system <--> Diseases of the musculoskeletal system and connective tissue	18
Endocrine, nutritional and metabolic diseases, and immunity disorders <--> Diseases of the blood and blood-forming organs	18
Endocrine, nutritional and metabolic diseases, and immunity disorders <--> Endocrine, nutritional and metabolic diseases, and immunity disorders	18
Infectious and parasitic diseases <--> Diseases of the musculoskeletal system and connective tissue	18
Congenital anomalies <--> Neoplasms	17
Diseases of the circulatory system <--> Diseases of the genitourinary system	17
Diseases of the circulatory system <--> Diseases of the musculoskeletal system and connective tissue	17
Diseases of the genitourinary system <--> Diseases of the circulatory system	17
Diseases of the musculoskeletal system and connective tissue <--> Diseases of the circulatory system	17
Neoplasms <--> Congenital anomalies	17
Diseases of the blood and blood-forming organs <--> Diseases of the respiratory system	16
Diseases of the circulatory system <--> Neoplasms	16
Diseases of the digestive system <--> Diseases of the musculoskeletal system and connective tissue	16
Diseases of the genitourinary system <--> Infectious and parasitic diseases	16
Diseases of the musculoskeletal system and connective tissue <--> Diseases of the digestive system	16
Diseases of the respiratory system <--> Diseases of the blood and blood-forming organs	16
Infectious and parasitic diseases <--> Diseases of the genitourinary system	16
Neoplasms <--> Diseases of the circulatory system	16
Diseases of the circulatory system <--> Diseases of the nervous system and sense organs	15
Diseases of the digestive system <--> Diseases of the nervous system and sense organs	15
Diseases of the genitourinary system <--> Diseases of the nervous system and sense organs	15
Diseases of the genitourinary system <--> Endocrine, nutritional and metabolic diseases, and immunity disorders	15
Diseases of the nervous system and sense organs <--> Diseases of the circulatory system	15
Diseases of the nervous system and sense organs <--> Diseases of the digestive system	15
Diseases of the nervous system and sense organs <--> Diseases of the genitourinary system	15
Diseases of the nervous system and sense organs <--> Mental disorders	15
Endocrine, nutritional and metabolic diseases, and immunity disorders <--> Diseases of the genitourinary system	15
Endocrine, nutritional and metabolic diseases, and immunity disorders <--> Mental disorders	15
Mental disorders <--> Diseases of the nervous system and sense organs	15
Mental disorders <--> Endocrine, nutritional and metabolic diseases, and immunity disorders	15
Diseases of the digestive system <--> Diseases of the genitourinary system	14
Diseases of the genitourinary system <--> Diseases of the digestive system	14
Diseases of the genitourinary system <--> Diseases of the skin and subcutaneous tissue	14
Diseases of the skin and subcutaneous tissue <--> Diseases of the genitourinary system	14
Diseases of the nervous system and sense organs <--> Neoplasms	13
Neoplasms <--> Diseases of the nervous system and sense organs	13
Diseases of the blood and blood-forming organs <--> Diseases of the blood and blood-forming organs	12
Diseases of the blood and blood-forming organs <--> Diseases of the genitourinary system	12
Diseases of the blood and blood-forming organs <--> Diseases of the musculoskeletal system and connective tissue	12
Diseases of the genitourinary system <--> Diseases of the blood and blood-forming organs	12
Diseases of the musculoskeletal system and connective tissue <--> Diseases of the blood and blood-forming organs	12
Diseases of the musculoskeletal system and connective tissue <--> Diseases of the musculoskeletal system and connective tissue	12
Diseases of the nervous system and sense organs <--> Diseases of the respiratory system	12
Diseases of the respiratory system <--> Diseases of the nervous system and sense organs	12
Diseases of the respiratory system <--> Mental disorders	12
Infectious and parasitic diseases <--> Mental disorders	12
Mental disorders <--> Diseases of the respiratory system	12
Mental disorders <--> Infectious and parasitic diseases	12
Diseases of the blood and blood-forming organs <--> Diseases of the nervous system and sense organs	11
Diseases of the digestive system <--> Mental disorders	11
Diseases of the musculoskeletal system and connective tissue <--> Neoplasms	11
Diseases of the nervous system and sense organs <--> Diseases of the blood and blood-forming organs	11
Mental disorders <--> Diseases of the digestive system	11
Neoplasms <--> Diseases of the musculoskeletal system and connective tissue	11
Congenital anomalies <--> Diseases of the blood and blood-forming organs	10
Congenital anomalies <--> Diseases of the skin and subcutaneous tissue	10
Diseases of the blood and blood-forming organs <--> Congenital anomalies	10
Diseases of the genitourinary system <--> Diseases of the musculoskeletal system and connective tissue	10
Diseases of the genitourinary system <--> Diseases of the respiratory system	10
Diseases of the musculoskeletal system and connective tissue <--> Diseases of the genitourinary system	10
Diseases of the respiratory system <--> Diseases of the genitourinary system	10
Diseases of the skin and subcutaneous tissue <--> Congenital anomalies	10
Mental disorders <--> Mental disorders	10
Neoplasms <--> Symptoms, signs, and ill-defined conditions	10
Symptoms, signs, and ill-defined conditions <--> Neoplasms	10
Diseases of the circulatory system <--> Diseases of the digestive system	9
Diseases of the circulatory system <--> Mental disorders	9
Diseases of the digestive system <--> Diseases of the circulatory system	9
Mental disorders <--> Diseases of the circulatory system	9
Congenital anomalies <--> Infectious and parasitic diseases	8
Diseases of the blood and blood-forming organs <--> Mental disorders	8
Infectious and parasitic diseases <--> Congenital anomalies	8
Mental disorders <--> Diseases of the blood and blood-forming organs	8
Mental disorders <--> Neoplasms	8
Neoplasms <--> Mental disorders	8
Diseases of the skin and subcutaneous tissue <--> Symptoms, signs, and ill-defined conditions	7
Symptoms, signs, and ill-defined conditions <--> Diseases of the skin and subcutaneous tissue	7
Congenital anomalies <--> Diseases of the musculoskeletal system and connective tissue	6
Congenital anomalies <--> Mental disorders	6
Diseases of the circulatory system <--> Symptoms, signs, and ill-defined conditions	6
Diseases of the genitourinary system <--> Diseases of the genitourinary system	6
Diseases of the genitourinary system <--> Mental disorders	6
Diseases of the musculoskeletal system and connective tissue <--> Congenital anomalies	6
Diseases of the musculoskeletal system and connective tissue <--> Mental disorders	6
Infectious and parasitic diseases <--> Symptoms, signs, and ill-defined conditions	6
Mental disorders <--> Congenital anomalies	6
Mental disorders <--> Diseases of the genitourinary system	6
Mental disorders <--> Diseases of the musculoskeletal system and connective tissue	6
Symptoms, signs, and ill-defined conditions <--> Diseases of the circulatory system	6
Symptoms, signs, and ill-defined conditions <--> Infectious and parasitic diseases	6
Congenital anomalies <--> Diseases of the digestive system	5
Congenital anomalies <--> Diseases of the nervous system and sense organs	5
Congenital anomalies <--> Diseases of the respiratory system	5
Congenital anomalies <--> Endocrine, nutritional and metabolic diseases, and immunity disorders	5
Diseases of the digestive system <--> Congenital anomalies	5
Diseases of the nervous system and sense organs <--> Congenital anomalies	5
Diseases of the nervous system and sense organs <--> Symptoms, signs, and ill-defined conditions	5
Diseases of the respiratory system <--> Congenital anomalies	5
Endocrine, nutritional and metabolic diseases, and immunity disorders <--> Congenital anomalies	5
Endocrine, nutritional and metabolic diseases, and immunity disorders <--> Symptoms, signs, and ill-defined conditions	5
Symptoms, signs, and ill-defined conditions <--> Diseases of the nervous system and sense organs	5
Symptoms, signs, and ill-defined conditions <--> Endocrine, nutritional and metabolic diseases, and immunity disorders	5
Diseases of the blood and blood-forming organs <--> Symptoms, signs, and ill-defined conditions	4
Diseases of the digestive system <--> Symptoms, signs, and ill-defined conditions	4
Symptoms, signs, and ill-defined conditions <--> Diseases of the blood and blood-forming organs	4
Symptoms, signs, and ill-defined conditions <--> Diseases of the digestive system	4
Congenital anomalies <--> Diseases of the genitourinary system	3
Diseases of the genitourinary system <--> Congenital anomalies	3
Diseases of the genitourinary system <--> Symptoms, signs, and ill-defined conditions	3
Diseases of the respiratory system <--> Symptoms, signs, and ill-defined conditions	3
Mental disorders <--> Symptoms, signs, and ill-defined conditions	3
Symptoms, signs, and ill-defined conditions <--> Diseases of the genitourinary system	3
Symptoms, signs, and ill-defined conditions <--> Diseases of the respiratory system	3
Symptoms, signs, and ill-defined conditions <--> Mental disorders	3
Congenital anomalies <--> Congenital anomalies	2
Congenital anomalies <--> Diseases of the circulatory system	2
Congenital anomalies <--> Symptoms, signs, and ill-defined conditions	2
Diseases of the circulatory system <--> Congenital anomalies	2
Diseases of the musculoskeletal system and connective tissue <--> Symptoms, signs, and ill-defined conditions	2
Symptoms, signs, and ill-defined conditions <--> Congenital anomalies	2
Symptoms, signs, and ill-defined conditions <--> Diseases of the musculoskeletal system and connective tissue	2
