# Supplementary material for: Interpreting molecular similarity between patients as a determinant of disease comorbidity relationships
Source: Nat Commun. 2020 Jun 5;11:2854. doi: 10.1038/s41467-020-16540-x (PMC7275044; doi:10.1038/s41467-020-16540-x)
Supplement: Supplementary file 4 — Supplementary Data 2 [file 41467_2020_16540_MOESM4_ESM.xlsx]

## Sheet: Sheet1
Interactions	Nº
Diseases of the circulatory system --> Diseases of the genitourinary system	5
Neoplasms --> Diseases of the genitourinary system	5
Neoplasms --> Neoplasms	5
Diseases of the circulatory system --> Diseases of the circulatory system	4
Diseases of the respiratory system --> Mental disorders	4
Endocrine, nutritional and metabolic diseases, and immunity disorders --> Diseases of the genitourinary system	4
Neoplasms --> Infectious and parasitic diseases	4
Diseases of the circulatory system --> Mental disorders	3
Diseases of the digestive system --> Diseases of the genitourinary system	3
Diseases of the digestive system --> Mental disorders	3
Endocrine, nutritional and metabolic diseases, and immunity disorders --> Endocrine, nutritional and metabolic diseases, and immunity disorders	3
Endocrine, nutritional and metabolic diseases, and immunity disorders --> Infectious and parasitic diseases	3
Endocrine, nutritional and metabolic diseases, and immunity disorders --> Mental disorders	3
Endocrine, nutritional and metabolic diseases, and immunity disorders --> Neoplasms	3
Neoplasms --> Diseases of the blood and blood-forming organs	3
Diseases of the digestive system --> Neoplasms	2
Diseases of the musculoskeletal system and connective tissue --> Diseases of the genitourinary system	2
Diseases of the nervous system and sense organs --> Diseases of the genitourinary system	2
Diseases of the respiratory system --> Neoplasms	2
Endocrine, nutritional and metabolic diseases, and immunity disorders --> Diseases of the circulatory system	2
Infectious and parasitic diseases --> Diseases of the genitourinary system	2
Infectious and parasitic diseases --> Mental disorders	2
Neoplasms --> Endocrine, nutritional and metabolic diseases, and immunity disorders	2
Congenital anomalies --> Diseases of the genitourinary system	1
Congenital anomalies --> Endocrine, nutritional and metabolic diseases, and immunity disorders	1
Diseases of the circulatory system --> Diseases of the blood and blood-forming organs	1
Diseases of the circulatory system --> Infectious and parasitic diseases	1
Diseases of the digestive system --> Diseases of the musculoskeletal system and connective tissue	1
Diseases of the digestive system --> Infectious and parasitic diseases	1
Diseases of the musculoskeletal system and connective tissue --> Mental disorders	1
Diseases of the nervous system and sense organs --> Diseases of the circulatory system	1
Diseases of the respiratory system --> Diseases of the circulatory system	1
Diseases of the respiratory system --> Diseases of the genitourinary system	1
Diseases of the respiratory system --> Diseases of the musculoskeletal system and connective tissue	1
Diseases of the respiratory system --> Diseases of the respiratory system	1
Diseases of the respiratory system --> Endocrine, nutritional and metabolic diseases, and immunity disorders	1
Diseases of the respiratory system --> Infectious and parasitic diseases	1
Diseases of the skin and subcutaneous tissue --> Diseases of the digestive system	1
Diseases of the skin and subcutaneous tissue --> Diseases of the genitourinary system	1
Diseases of the skin and subcutaneous tissue --> Diseases of the musculoskeletal system and connective tissue	1
Diseases of the skin and subcutaneous tissue --> Diseases of the respiratory system	1
Diseases of the skin and subcutaneous tissue --> Mental disorders	1
Diseases of the skin and subcutaneous tissue --> Neoplasms	1
Endocrine, nutritional and metabolic diseases, and immunity disorders --> Diseases of the nervous system and sense organs	1
Infectious and parasitic diseases --> Diseases of the circulatory system	1
Infectious and parasitic diseases --> Infectious and parasitic diseases	1
Neoplasms --> Diseases of the circulatory system	1
