# Supplementary material for: Interpreting molecular similarity between patients as a determinant of disease comorbidity relationships
Source: Nat Commun. 2020 Jun 5;11:2854. doi: 10.1038/s41467-020-16540-x (PMC7275044; doi:10.1038/s41467-020-16540-x)
Supplement: Supplementary file 6 — Supplementary Data 4 [file 41467_2020_16540_MOESM6_ESM.xlsx]

## Sheet: Supplementary Table S1.csv
Disease	Dataset	Controls	Cases
Acne	GSE53795	12	12
Active hemophagocytic lymphohistiocytosis	GSE26050	33	11
Acute atopic dermatitis	GSE36842	15	8
Acute myeloid leukemia	EMTAB220	10	33
Acute myeloid leukemia	GSE33223	10	20
Acute myocardial infarction	GSE66360	50	49
Adrenocortical carcinoma	GSE10927	10	55
Adrenocortical carcinoma	GSE19750	4	44
Adrenocortical carcinoma	GSE33371	10	33
Adult T cell leukemia	GSE43017	5	7
Ageing	GSE25941	15	21
Ageing	GSE59880	15	15
Alcoholic hepatitis	GSE28619	7	15
Alopecia	GSE45512	5	5
Alzheimer's disease	GSE28146Incipient	8	7
Alzheimer's disease	GSE28146Moderate	8	8
Alzheimer's disease	GSE28146Severe	8	7
Alzheimer's disease	GSE48350	173	80
Alzheimer's disease	GSE5281	74	87
Amyotrophic lateral sclerosis	ETABM940	28	57
Amyotrophic lateral sclerosis	GSE56808	6	6
ANCA crescentic glomerulonephritis	EMTAB1944	12	30
Aphthous stomatitis	GSE37265	19	14
Arrhythmogenic right ventricular cardiomyopathy	GSE29819	12	12
Asthma	GSE31773	8	32
Asthma	GSE41862	21	95
Asthma	GSE4302	13	74
Astrocytoma	GSE68848	28	148
Autism	GSE25507	69	77
Autism	GSE29691	13	2
Autosomal dominant monocytopenia	GSE16020	12	8
Axial spondyloarthropathy	GSE18781	25	18
Behcet's disease	GSE17114	14	15
Bladder carcinoma	EMTAB1940	4	79
Breast cancer	GSE20086	6	6
Breast cancer	GSE27562	31	131
Breast cancer	GSE29044	49	43
Breast cancer	GSE42568	17	104
Breast cancer	GSE7904	7	43
Campylobacter jenuni infection	GSE36701	40	14
Cardioembolic stroke	GSE58294	23	69
Cornelia de Lange syndrome	GSE12408	18	17
Cervical cancer	GSE63514	24	28
Choroideremia	GSE17549	5	10
Chronic atopic dermatitis	GSE36842	15	7
Chronic lymphocytic leukemia	EMAXP2957	7	8
Chronic obstructive pulmonary disease	EMTAB1690	41	21
Chronic obstructive pulmonary disease	GSE42057	40	96
Chronic obstructive pulmonary disease	GSE8581	19	16
Chronic rhinosinusitis	GSE10406	9	14
Coenzyme Q deficiency	GSE33769	3	12
Colorectal cancer	GSE15960	6	12
Colorectal cancer	GSE41328	10	10
Colorectal cancer	GSE4183	8	30
Colorectal cancer	GSE8671	32	32
Colorectal cancer	GSE9348	12	70
Crohns disease	GSE36807	7	13
Dengue	EMTAB3162	15	17
Dermatomyositis	GSE46239	4	48
Autism	GSE29691	13	2
Ductal breast cancer	GSE5764	20	10
Endometriosis	GSE51981	71	77
Endometriosis	GSE6364	16	21
Ependimoma	GSE50161	13	46
Esophageal squamous cell carcinoma	GSE45670	10	17
Essential thrombocythemia	GSE26049	21	19
Fatal familial insomnia	GSE40562	2	6
Follicular lymphoma	GSE35331	12	10
Gastric cancer	GSE19826	15	12
Gastric cancer	GSE36076	10	3
Gastric cancer	GSE49515	10	3
Gastric cancer	GSE64951	31	63
Gastric cancer	GSE79973	10	10
Glioblastoma	GSE35493	9	12
Glioblastoma	GSE50161	13	34
Glioblastoma	GSE66354	13	7
Hepatitis c virus infection	GSE59312	20	59
Hepatitis B	GSE58208	5	12
Hepatoblastoma	GSE75271	5	50
Hepatocellular carcinoma associated to hepatitis B	GSE55092	81	39
Hepatocellular carcinoma	GSE49515	10	10
Human Papillomavirus Cervix	GSE75132	11	10
Human Papillomavirus Cervix	GSE75132	11	20
Huntingtons disease	GSE45516	3	6
Huntingtons disease	GSE8762	10	12
Hutchinson Gilford progeria	EMEXP3097	6	3
Hutchinson Gilford progeria	GSE41751	4	2
Idiopathic pulmonary fibrosis	GSE24206	6	17
Interstitial cystitis	GSE11783	6	9
Interstitial lung disease	GSE21369	6	23
Irritable bowel syndrome	GSE36701	40	87
Irritable bowel syndrome	GSE4183	8	15
Ischemic heart	GSE76701	4	4
Ischemic stroke	GSE22255	20	20
ISCU myopathy	GSE48574	5	3
Juvenile myelomonocytic leukaemia	GSE71935	9	38
Job's syndrome	GSE8507	18	36
Klinefelter's syndrome	GSE37258	3	3
Leishmania infection	GSE42088	3	12
Atopic dermatitis	GSE32924	8	13
Lung cancer	GSE30219	14	80
Lung squamous cell carcinoma	EMTAB1727	16	91
LungSquamousCellCarcinoma	GSE30219	14	46
Major depression	GSE32280	8	16
Major depression	GSE44593	14	14
Major depression	GSE53987	55	50
Major depression	GSE54565	16	16
Major depression	GSE54566	14	14
Major depression	GSE54567	14	14
Major depression	GSE54568	15	15
Major depression	GSE54571	13	13
Major depression	GSE54572	12	12
Malignan pleural mesothelioma	GSE51024	41	55
Medulloblastoma	GSE35493	9	21
Medulloblastoma	GSE50161	13	22
Medulloblastoma	GSE66354	13	19
Monoclonal gammopathy of undetermined significance	GSE5900	22	44
Multiple myeloma	GSE36474	3	4
Multiple sclerosis	GSE16461	8	8
Multiple sclerosis	GSE21942	15	10
Multiple sclerosis	GSE43591	10	10
Multiple sclerosis	GSE52139	8	8
Muscular dystrophy	GSE42806	5	7
Mycobacterium tuberculosis	GSE16250	3	3
Myelodysplastic syndrome	GSE16236	7	7
Myelodysplastic syndrome	GSE19429	17	183
Myeloma	GSE27838	8	8
Myocardial infarction	GSE48060	22	30
Myositis	GSE39454	5	31
Nasopharingeal carcinoma	GSE12452	10	31
Atopic dermatitis	GSE32924	8	12
NSCLC	GSE18842	45	46
NSCLC	GSE19188	62	94
NSCLC	GSE19804	60	60
NSCLC	GSE33532	20	80
Oligodendroglioma	GSE68848	28	67
Oral cavity cancer	GSE30784	45	167
Oral cavity cancer	GSE38517	5	7
Oral cavity cancer	GSE42743	29	74
Osteoarthritis	GSE82107	7	10
Osteosarcoma	EMEXP3628	4	14
Ovary cancer	GSE27651	6	43
Pancreatic ductal adenocarcinoma	GSE15471	39	39
Pancreatic ductal adenocarcinoma	GSE71989	8	14
Parkinson's disease	GSE20146	10	10
Parkinson's disease	GSE7621	9	17
Polycystic ovary syndrome	GSE6798	13	16
Peripheral arterial disease	GSE27034	18	19
Pilocytic astrocytoma	GSE44971	9	49
Pilocytic astrocytoma	GSE50161	13	15
Polen allergy	GSE37157	6	6
Mitochondrial DNA polymerase POLG1 disease	GSE18715	12	6
Polycythemia vera	GSE26049	21	41
Ependymoma	GSE66354	13	55
Primary myelofibrosis	GSE26049	21	10
Prostate cancer	GSE46602	14	36
Prostate cancer	GSE55945	7	12
Psoriasis	GSE13355	64	58
Psoriasis	GSE30999	85	85
Psoriasis	GSE34248	14	14
Psoriasis	GSE50790	4	4
Psoriasis	GSE53552	24	75
Renal cancer	GSE11151	3	45
Renal cancer	GSE53757	72	72
Rhabdoid tumor	GSE66354	13	17
Erythematotelangiectatic rosacea	GSE65914	20	14
Papulopustular rosacea	GSE65914	20	12
Phymatous rosacea	GSE65914	20	12
Sarcoidosis	GSE16538	6	6
Sarcoidosis	GSE18781	25	12
Sarcoidosis	GSE32887	5	15
Schizophrenia	GSE17612	23	28
Schizophrenia	GSE21138	29	30
Schizophrenia	GSE21935	19	23
Schizophrenia	GSE27383	29	22
Schizophrenia	GSE4036	14	14
Schizophrenia	GSE53987	55	48
Seborrheic keratosis	GSE22998	4	4
Septic shock	GSE66099	47	181
Setleis syndrome	GSE16524	4	4
Sickle cell anemia	GSE16728	15	15
Sjogren's syndrome	GSE23117	4	11
Sjogren's syndrome	GSE40568	3	5
Sjogren's syndrome	GSE40611	18	17
Sjogren's syndrome	GSE7451	10	10
Systemic lupus erythematosus	GSE50772	20	61
Smoker	GSE11784	63	72
Smoker	GSE13933	49	38
Smoker	GSE16149	9	9
Smoker	GSE19722	22	28
Smoker	GSE8823	11	13
Smoldering myeloma	GSE5900	22	12
Sotos syndrome	GSE27200	18	18
Spina bifida	GSE4182	5	4
Subsyndromal symptomatic depression	GSE32280	8	13
Ependymoma	GSE66354	13	9
T cell lymphoma	GSE19069	11	131
Thalassemia	EMEXP2757	13	9
Thrombocytopenia	GSE43177	10	9
Thyroid cancer	GSE33630	45	60
Thyroid cancer	GSE3678	7	7
Thyroid cancer	GSE65144	13	12
Trachoma	GSE20436	20	40
Training	GSE27536	12	11
Turner syndrome	GSE46687	10	26
Type I diabetes	EMEXP1140	3	12
Type I diabetes	GSE55098	10	12
Type I diabetes	GSE7014	6	10
Type II diabetes	EMEXP2559	15	5
Type II diabetes	GSE19420	12	18
Type II diabetes	GSE23343	7	10
Type II diabetes	GSE7014	6	20
Ulcerative colitis	GSE38713	13	22
Uremia	GSE37171	19	75
Vitiligo	GSE65127	10	30
